# Supplementary material for: Spatial determinants of tumor cell dedifferentiation and plasticity in primary cutaneous melanoma
Source: bioRxiv. 2025 Jun 24:2025.06.21.660851. Preprint. [Version 1] doi: 10.1101/2025.06.21.660851 (PMC12262277; doi:10.1101/2025.06.21.660851)
Supplement: Supplement 6 [file media-6.xlsx]

## Sheet: Sheet1
Supplementary Table X. Tumor cell state assignment based on the CyCIF protein marker staining.
marker	melanocytic	transitionary	undifferentiated	neural crest -like
SOX10	pos	pos	pos	pos
MART1	pos/neg	pos/neg	neg	neg
MITF	pos/neg	pos/neg	neg	neg
PMEL	pos/neg	pos/neg	neg	neg
SOX9	neg	pos	pos	neg
NGFR	neg	neg	neg	pos
